# Supplementary material for: Influence of sensory modality and control dynamics on human path integration
Source: eLife. 2022 Feb 18;11:e63405. doi: 10.7554/eLife.63405 (PMC8856658; doi:10.7554/eLife.63405)
Supplement: Figure 3—source data 1. [file elife-63405-fig3-data1.zip]

Archive with 1 entries (1 files):
- residual_errors_table.mat
