# Supplementary material for: Influence of sensory modality and control dynamics on human path integration
Source: eLife. 2022 Feb 18;11:e63405. doi: 10.7554/eLife.63405 (PMC8856658; doi:10.7554/eLife.63405)
Supplement: Figure 6—source data 2. [file elife-63405-fig6-data2.zip]

Archive with 1 entries (1 files):
- model_parameters_table.mat
